# Supplementary material for: Pterostilbene, a Dimethyl Derivative of Resveratrol, Exerts Cytotoxic Effects on Melanin-Producing Cells through Metabolic Activation by Tyrosinase
Source: Int J Mol Sci. 2024 Sep 17;25(18):9990. doi: 10.3390/ijms25189990 (PMC11432345; doi:10.3390/ijms25189990)
Supplement: Supplementary file 1 [file ijms-25-09990-s001.zip]

Archive with 1 entries (1 files):
- ijms-3195220-supplementary.pdf
